# Supplementary material for: Impact of tps1 Deletion and Overexpression on Terpene Metabolites in Trichoderma atroviride
Source: J Fungi (Basel). 2024 Jul 14;10(7):485. doi: 10.3390/jof10070485 (PMC11278490; doi:10.3390/jof10070485)
Supplement: Supplementary file 1 [file jof-10-00485-s001.zip › Description of Table S2.txt]

This table shows the GC-MS results and contains all the volatile organic compounds detected, with terpenoids highlighted in yellow.
