# Supplementary material for: Impact of tps1 Deletion and Overexpression on Terpene Metabolites in Trichoderma atroviride
Source: J Fungi (Basel). 2024 Jul 14;10(7):485. doi: 10.3390/jof10070485 (PMC11278490; doi:10.3390/jof10070485)
Supplement: Supplementary file 1 [file jof-10-00485-s001.zip › Table S1.xlsx]

## Sheet: Sheet1
Primer name	sequences 5’-3’
TPSF	ATGGAGTCTAAGCAGATTGGTG
TPSR	TTATAACAGAGATTGGATCAGATTAAAC
1651Hyg-SF	CACAGTCTTTCGACGAATT 1GGACGTTTTTAATGTACTGAATTAAC
1651Hyg-SR	TTGGACGCCTGTAGGCGCTTGAAAGTTTGCGGCTTGCAG
Actin-F2	ACAGAGCCTCAGGAGCACG
Actin-R2	GAGCAGGAGATCCAGACCG
Tatps1-F1	ACGAAAGAGAGGCTGCGTAT
Tatps1-R1	TCAACGCTCCTTGGCAGTA
Hyg-SF	GACGTTTTTAATGTACTGAATTAAC
Hyg-SR	GAAAGTTTGCGGCTTGCAG
Hyg-939R	CGCTTCTGCGGGCGATTTG
Hyg-648	TGGAGCGAGGCGATGTTCG
1615R6	CCCGGTCAC 2CTTATAACAGAGATTGGATCAGATTAAACACCC
1615F1	CCGGATCCATGGAGTCTAAGCAGATTGGTG
	1 The bold red font is the homology arm. 2 The underlined portion is the cleavage site.
