# Supplementary material for: Impact of tps1 Deletion and Overexpression on Terpene Metabolites in Trichoderma atroviride
Source: J Fungi (Basel). 2024 Jul 14;10(7):485. doi: 10.3390/jof10070485 (PMC11278490; doi:10.3390/jof10070485)
Supplement: Supplementary file 1 [file jof-10-00485-s001.zip › Table S2.xlsx]

## Sheet: Sheet1
name	kegg_id	kegg_pathways	role	CAS	RT	WT_1	WT_2	WT_3	Otps1_1	Otps1_2	Otps1_3	Tps1_1	Tps1_2	Tps1_3
hydroquinone	C00530	ko01120 Microbial metabolism in diverse environments; ko00627 Aminobenzoate degradation; ko00361 Chlorocyclohexane and chlorobenzene degradation	NA	123-31-9	1.49482	11668060494	7180344905	8077888022	0	0	0	0	0	0
ammonium carbamate	C01563	ko00910 Nitrogen metabolism; ko00240 Pyrimidine metabolism	NA	1111-78-0	1.51815	10959864894	6744532229	7587598761	0	0	0	6583790321	4558008669	4051563264
n-pentane			NA	109-66-0	1.55481	12010246577	7390920957	8314786080	3276531641	2912472589	4732767950	7862168421	5443039661	4838257479
4-methylbutyrophenone	NA		NA	4160-52-5	1.75979	0	0	0	0	0	0	3336321402	2965619007	4819130894
(1-(5-fluoropentyl)-1h-indol-3-yl)(4-iodophenyl)methanone	NA		NA	1427325-92-5	1.87477	0	0	0	22800812879	14031269480	15785178161	0	0	0
diethyl 2,4-pyridinedicarboxylic acid	NA		NA	41438-38-4	1.87644	18389898114	11316860364	12731467913	0	0	0	2466857328	1707824289	1518066037
dimethyl sulfide	C00580	ko00920 Sulfur metabolism	NA	75-18-3	1.93477	1029429929	633495327	712682247	4032612642	3584544590	5824884951	142135459	98401457	87467964
furan	C00089	ko01110 Biosynthesis of secondary metabolites; ko00052 Galactose metabolism; ko00500 Starch and sucrose metabolism	Carbohydrates	110-00-9	2.12974	6585166131	4052409913	4558961156	3109611205	2764098868	4491660653	9593561297	6641696268	5903730018
n-octane	C01387		NA	111-65-9	2.17224	6155097047	3787752015	4261221021	622449924	553288841	899094359	9196168915	6366578465	5659180860
isobutyraldehyde	C03219	ko01110 Biosynthesis of secondary metabolites; ko01210 2-Oxocarboxylic acid metabolism; ko00460 Cyanoamino acid metabolism; ko00966 Glucosinolate biosynthesis	NA	78-84-2	2.2264	21306234288	13111528779	14750469880	0	0	0	19959069703	13817817472	12282504422
acetone	C00207	ko00650 Butanoate metabolism	NA	67-64-1	2.2414	9901182034	6093035084	6854664473	4723287661	4198477940	6822526645	8338736912	5772971693	5131530396
ethyl formate	C00163	ko01120 Microbial metabolism in diverse environments; ko01220 Degradation of aromatic compounds; ko00640 Propanoate metabolism; ko00760 Nicotinate and nicotinamide metabolism; ko00642 Ethylbenzene degradation	Organic acids	109-94-4	2.30306	0	0	0	10419572441	6412044595	7213550165	8353241114	7425103196	12065792701
2-methylfuran			NA	534-22-5	2.65801	847916901	521795002	587019381	927183129	824162801	1339264544	855722473	592423236	526598434
3-deoxyguanosine	NA		NA	3608-58-0	2.67635	0	0	0	0	0	0	0	0	0
1-[(cyclohex-3-en-1-yl)methyl]piperidin-4-amine	NA		NA	64730-01-4	2.74634	0	0	0	36090897	22209799	24986020	0	0	0
agmatine	C00179	ko00330 Arginine and proline metabolism	NA	306-60-5	2.82633	5549938403	3415346696	3842265037	0	0	0	0	0	0
ethyl acetate	C00246	ko00650 Butanoate metabolism	Organic acids	141-78-6	2.83466	5879397982	3618091052	4070352437	4294320117	3817173457	6202906860	3349220450	2318691066	2061058728
3-methylfuran	NA		NA	930-27-8	2.90381	1584686445	975191645	1097090604	0	0	0	416942745	288652655	256580140
methyl ethyl ketone	C02845		NA	78-93-3	2.97131	1078116551	663456325	746388370	468928384	416825250	677341023	940370500	651025716	578689528
2-methylbutyraldehyde	C02223		NA	96-17-3	3.13796	259193684	159503792	179441770	944083896	839185705	1363676763	137789978	95393047	84793822
3-methylbutanal	C07329		NA	590-86-3	3.19628	572613514	352377533	396424729	2052187765	1824166922	2964271240	291976983	202137896	179678132
dichloromethane	C02271	ko01120 Microbial metabolism in diverse environments; ko00625 Chloroalkane and chloroalkene degradation	NA	27639	3.34627	0	0	0	334037641	205561641	231256842	593296870	527374979	856984348
2-chloroethanol	C06753	ko01120 Microbial metabolism in diverse environments; ko00625 Chloroalkane and chloroalkene degradation	NA	107-07-3	3.49625	192000000000	118000000000	133000000000	4253845260	3781195806	6144443177	50295894548	34820234672	30951319711
ethanol	C00469	ko01110 Biosynthesis of secondary metabolites; ko01120 Microbial metabolism in diverse environments; ko00010 Glycolysis / Gluconeogenesis; ko00620 Pyruvate metabolism	NA	64-17-5	3.52291	187000000000	115000000000	129000000000	44971154277	39974359377	64958333980	0	0	0
dimethyl ether	NA		NA	115-10-6	3.54624	178000000000	110000000000	123000000000	45911971520	40810641371	66317292220	52730202777	36505524985	32449355544
methoxyacetic acid	NA		NA	625-45-6	3.56374	0	0	0	0	0	0	35661371116	31698996531	51510869370
2,5-dimethylfuran			NA	625-86-5	3.76788	37584711632	23129053298	26020184964	30535770860	27142907451	44107224600	30813248497	21332248945	18961999064
1,3-octadiene	NA		NA	1002-33-1	3.86037	82805268	50957074	57326712	0	0	0	2768491	1703673	1916636
ethyl propionate			NA	105-37-3	3.88287	36706873	22588831	25412439	6239334	5546094	9012395	0	0	0
n-(2-amino-1-hydroxypropylidene)-beta-alanine	NA		NA	52788-02-0	4.06285	0	0	0	0	0	0	806840226	717191295	1165435862
ethyl isobutyrate			NA	97-62-1	4.06785	4275777428	2631247634	2960153592	1309644066	1164128078	1891708119	1165435877	806840208	717191298
dibutyl ether	NA		NA	142-96-1	4.09118	0	0	0	0	0	0	0	0	0
methyl acetoacetate			NA	105-45-3	4.09951	2874890481	1769163359	1990308783	1309644066	1164128078	1891708119	0	0	0
n-propyl acetate			NA	109-60-4	4.21699	2882792861	1774026362	1995779661	0	0	0	0	0	0
vinyl acetate	C19309		NA	108-05-4	4.23116	0	0	0	0	0	0	278245409	171227930	192631425
pentanal			NA	110-62-3	4.26615	2724883532	1676851390	1886457818	4301606113	3823649898	6213431076	144209770	99837518	88744463
methyl isobutyl ketone	C19263		NA	108-10-1	4.95774	48233614	29682210	33392490	42808996	38052460	61835240	52159957	32098421	36110728
methanol	C00132	ko01120 Microbial metabolism in diverse environments; ko01200 Carbon metabolism; ko01220 Degradation of aromatic compounds; ko00650 Butanoate metabolism; ko00680 Methane metabolism; ko00901 Indole alkaloid biosynthesis	NA	67-56-1	4.9894	33903	20849	23459	0	0	0	0	0	0
isobutyl acetate			NA	110-19-0	5.19438	0	0	0	2045576209	1258816144	1416168158	1251024477	1112021741	1807035336
bis(dichloromethyl) ether	NA		NA	20524-86-1	5.31769	147565982	90809821	102161053	0	0	0	0	0	0
2-ethyl-5-methylfuran			NA	1703-52-2	5.67765	405889219	249777967	281000217	395942186	351948629	571916515	374761427	259450204	230622406
o-methyl-n,n-diisopropylisourea	NA		NA	54648-79-2	5.72931	0	0	0	571916497	351948629	395942204	0	0	0
toluene	C01455	ko01120 Microbial metabolism in diverse environments; ko01220 Degradation of aromatic compounds; ko00623 Toluene degradation	NA	108-88-3	5.79347	0	0	0	0	0	0	32464393	19978074	22475337
ethyl n-butyrate			NA	105-54-4	5.88429	1041179711	640725962	720816711	898827684	798957961	1298306679	712332808	493153468	438358640
dodecane, 2,7,10-trimethyl-	NA		NA	74645-98-0	6.01928	0	0	0	0	0	0	667662060	593477370	964400734
n-propanol	C05979	ko00640 Propanoate metabolism	NA	71-23-8	6.03928	1235006479	760003973	855004474	992785875	882476353	1434024066	1104927360	764949696	679955288
3-methyl-2-butanol			NA	598-75-4	6.15593	0	0	0	87076303	53585433	60283608	0	0	0
dodecane, 2,6,11-trimethyl-	NA		NA	31295-56-4	6.16509	0	0	0	74894093	46088688	51849770	64872699	57664605	93704990
ethyl-2-methyl butyrate	NA		NA	7452-79-1	6.3884	1076166349	662256201	745038230	425010519	377787148	613904107	395301404	273670188	243262392
furan, 2,3,5-trimethyl-	NA		NA	10504-04-8	6.39423	0	0	0	0	0	0	273670206	243262389	395301389
3,5-heptadien-2-one, 6-methyl-	NA		NA	1604-28-0	6.46673	0	0	0	259402286	159632192	179586212	129966127	115525429	187728830
dimethyl disulfide	C08371		NA	624-92-0	6.74669	19364495	11916598	13406177	20652082	18357426	29830809	22564620	13885906	15621648
ethyl isovalerate	C12290		NA	108-64-5	6.86084	3649859874	2246067601	2526826055	4046191048	3596614284	5844498204	2896874108	2005528214	1782691748
furan, 2-ethenyl-	NA		NA	1487-18-9	6.88751	3763022418	2315706089	2605169354	4096466308	3641303404	5917118024	3017643705	2089137935	1857011500
4-methylhexan-3-one	NA		NA	17042-16-9	6.96416	984160455	605637189	681341842	0	0	0	892069584	617586620	548965887
5-methylhexan-3-one			NA	623-56-3	7.01999	484374720	298076737	335336333	567775921	504689727	820120798	0	0	0
2-hexanone			NA	591-78-6	7.13748	0	0	0	598346643	368213335	414239998	37970917	33751909	54846860
hexaldehyde	C02373	ko00140 Steroid hormone biosynthesis	NA	66-25-1	7.15498	100730085	61987731	69736201	404852419	359868836	584786851	587045056	361258482	406415796
3-thiotolene			NA	616-44-4	7.29246	0	0	0	0	0	0	4560628	4053875	6587554
lofexidine [inn:ban]	NA		NA	31036-80-3	7.29412	182267	112150	126173	0	0	0	0	0	0
2-butenal, 2-methyl-	NA		NA	1115-11-3	7.43744	157318	96797	108901	135895874	120796352	196294064	384059	236330	265875
ethylparaben			NA	120-47-8	7.61742	0	0	0	0	0	0	39904037	35470238	57639145
n-undecane			NA	1120-21-4	7.65575	50018851	30780817	34628423	17441924	15503952	25193915	57639160	35470238	39904022
cinosulfuron [iso]	NA		NA	94593-91-6	7.7724	96649985	59476900	66911516	0	0	0	0	0	0
sarcosine	C00213	ko00260 Glycine, serine and threonine metabolism; ko00330 Arginine and proline metabolism	NA	107-97-1	7.94905	0	0	0	7107679640	4373956717	4920701303	0	0	0
isobutyl alcohol	C14710		NA	78-83-1	8.08736	4507118500	2773611371	3120312796	4920701285	4373956717	7107679658	5090930534	3524490355	3132880318
ethylbenzene	NA		NA	100-41-4	8.29067	166703020	102586460	115409771	24145210	21462428	34876438	436394905	302119535	268550700
2-methylbutyl acetate			NA	624-41-9	8.44648	115895299	71320170	80235195	24470654	21751712	35346525	0	0	0
isoamyl acetate	C12296		NA	123-92-2	8.46732	382978766	235679227	265139134	595927795	529713615	860784616	350731564	242814145	215834798
dipropyl ketone			NA	123-19-3	8.51898	0	0	0	867660842	533945149	600688289	39363886	34990104	56858926
3-penten-2-one			NA	625-33-2	8.61563	0	0	0	0	0	0	267487005	237766210	386370099
2-butylfuran	NA		NA	4466-24-4	8.62397	489876076	301462187	339144964	529682529	470828934	765097010	386370114	267486987	237766213
2-xylene	NA		NA	95-47-6	8.71562	21499464	13230425	14884232	0	0	0	0	0	0
4-xylene	NA		NA	106-42-3	8.8931	0	0	0	64429916	39649195	44605340	0	0	0
ethyl valerate	NA		NA	539-82-2	8.9156	26976954	16601189	18676341	36503435	32447517	52727208	33505639	20618841	23196200
n-isovaleroylglycine			NA	16284-60-9	9.07558	0	0	0	0	0	0	46283450	41140828	66853853
5-methyl-2-hexanone			NA	110-12-3	9.08391	87981717	54142581	60910408	84260507	74898248	121709646	66853868	41140828	46283435
alpha-phellandrene			NA	99-83-2	9.44136	96932504	59650758	67107106	0	0	0	80009124	49236369	55390919
2,3-heptanedione			NA	35163	9.4672	0	0	0	38185412	23498731	26436068	0	0	0
n-butyl alcohol	C06142	ko01120 Microbial metabolism in diverse environments; ko01220 Degradation of aromatic compounds; ko00650 Butanoate metabolism	NA	71-36-3	9.65551	66806245	41111521	46250465	53571649	47619263	77381294	108445132	66735452	75077387
isobutyl n-butyrate			NA	539-90-2	9.74716	0	0	0	0	0	0	0	0	0
ethyl crotonate	NA		NA	623-70-1	9.77216	28361815	17453411	19635091	24072873	21398129	34771952	108445132	66735452	75077387
2-methylundecane	NA		NA	7045-71-8	9.91548	0	0	0	7817988	4811085	5412467	0	0	0
terpinolene	NA		NA	586-62-9	9.98713	33900572	20861877	23469615	0	0	0	0	0	0
cyclopentanone	C00557		NA	120-92-3	10.2904	23015456	14163344	15933766	40574318	36066080	58607372	19668159	12103469	13616406
2-heptanone	C08380		NA	110-43-0	10.4121	305682038	188112009	211626014	288052097	256046328	416075275	430402922	297971239	264863326
n-heptanal	C14390		NA	111-71-7	10.4671	0	0	0	59270352	36474079	41033335	0	0	0
2-ethylhexaldehyde	NA		NA	123-05-7	10.4837	0	0	0	45930259	28264791	31797886	0	0	0
pyridine	C00747		NA	110-86-1	10.5213	0	0	0	297399566	183015133	205892021	25764785	22902014	37215781
halopemide [usan:inn]	NA		NA	59831-65-1	10.5771	127978972	78756277	88600815	0	0	0	0	0	0
limonene	C00521	ko01110 Biosynthesis of secondary metabolites; ko00902 Monoterpenoid biosynthesis; ko00903 Limonene degradation	NA	138-86-3	10.5795	0	0	0	0	0	0	107924879	95933209	155891472
l-limonene	C00521	ko01110 Biosynthesis of secondary metabolites; ko00902 Monoterpenoid biosynthesis; ko00903 Limonene degradation	NA	5989-54-8	10.7604	0	0	0	5781286899	3557715031	4002429406	0	0	0
sabinene	NA		NA	3387-41-5	10.842	0	0	0	0	0	0	866986345	770654512	1252313589
senecialdehyde	C07330	ko00908 Zeatin biosynthesis	NA	107-86-8	10.8554	0	0	0	5840576025	3594200647	4043475724	0	0	0
beta-phellandrene	NA		NA	555-10-2	10.9129	558149558	343476638	386411221	0	0	0	0	0	0
n-dodecane	C08374		NA	112-40-3	11.0487	543828024	334663385	376496312	186219032	165528048	268983071	1236676710	856160785	761031811
benzylaniline	NA		NA	103-32-2	11.1437	70806336	43573116	49019759	0	0	0	0	0	0
sb 225002	NA		NA	182498-32-4	11.1937	0	0	0	0	0	0	86496482	76885745	124939343
pyrazine	C02018		NA	290-37-9	11.2836	38747014	23844302	26824844	38556213	34272209	55692332	70200447	43200261	48600298
2-methyl-2-butenenitrile	NA		NA	4403-61-6	11.4353	120739977	74301510	83589203	0	0	0	0	0	0
methallyl cyanide	NA		NA	4786-19-0	11.4386	0	0	0	0	0	0	63199163	56177017	91287660
glutamine	C00064	ko01120 Microbial metabolism in diverse environments; ko01230 Biosynthesis of amino acids; ko01240 Biosynthesis of cofactors; ko00630 Glyoxylate and dicarboxylate metabolism; ko00910 Nitrogen metabolism; ko00230 Purine metabolism; ko00240 Pyrimidine metabolism; ko00250 Alanine, aspartate and glutamate metabolism; ko00220 Arginine biosynthesis; ko00470 D-Amino acid metabolism; ko00750 Vitamin B6 m…	Peptides	56-85-9	11.4928	1845928752	1135956141	1277950663	649610897	577431928	938326876	0	0	0
2-methyl-1-butanol			NA	137-32-6	11.5086	0	0	0	26716069780	16440658342	18495740631	17621018464	15663127507	25452582206
isoamyl alcohol	C07328		NA	123-51-3	11.5569	23419714028	14412131696	16213648162	18405829525	16360737375	26586198226	25450702572	17619717151	15661970803
2-amino-2-deoxy-d-mannose	NA		NA	14307-02-9	11.6119	0	0	0	1633088477	1004977540	1130599729	0	0	0
4-ethylphenol	C13637		NA	123-07-9	11.7403	0	0	0	2636633873	1622543938	1825361926	0	0	0
crotyl alcohol, (z)-	NA		NA	4088-60-2	11.7603	228775243	140784751	158382849	0	0	0	0	0	0
2-amylfuran			NA	3777-69-3	11.9611	1545705121	951203137	1070103533	714978437	635536408	1032746655	1335758389	924755793	822005152
ethyl caproate	NA		NA	123-66-0	12.1119	72685351	44729433	50320616	0	0	0	60504956	37233805	41888035
ethyl tiglate	NA		NA	5837-78-5	12.1135	72685351	44729433	50320616	426515868	379125236	616078500	60504956	37233805	41888035
2-isooctanone	NA		NA	928-68-7	12.1885	211522812	130167870	146438858	0	0	0	65426164	45295022	40262244
betaine	C00719	ko00260 Glycine, serine and threonine metabolism	NA	107-43-7	12.2035	0	0	0	169067332	104041451	117046628	0	0	0
1-dodecene	NA		NA	112-41-4	12.2985	0	0	0	0	0	0	30780382	27360323	44460532
trans-2-dodecene	NA		NA	7206-13-5	12.3569	37723615	23214518	26116337	0	0	0	0	0	0
thiazole	C02740		NA	288-47-1	12.426	9853415	6063626	6821583	4312954	3833756	6229846	0	0	0
isobutenylcarbinol			NA	763-32-6	12.6551	0	0	0	131808506	81112943	91252057	0	0	0
5-methyl-3-heptanone	NA		NA	541-85-5	12.7618	4092130829	2518234342	2833013639	0	0	0	0	0	0
simazine	NA		NA	122-34-9	12.8118	0	0	0	0	0	0	5105718765	3141980765	3534728364
n-pentyl alcohol	C16834		NA	71-41-0	12.8235	3428365931	2109763636	2373484094	3530132735	3137895784	5099080641	5108750408	3536827191	3143846394
3-octanone	C17145		NA	106-68-3	12.8535	32173858937	19799297793	22274210021	1312558144	1166718370	1895917343	1246464075	862936652	767054804
2-methylpyrazine			NA	109-08-0	12.9809	968393073	595934185	670425962	290632358	258339893	419802319	791179696	547739775	486879802
acetoin	C00466		NA	513-86-0	13.5342	1240874588	763615117	859067011	551640257	490346915	796813729	0	0	0
diethylene glycol	NA		NA	111-46-6	13.5717	0	0	0	0	0	0	2573260659	2287342791	3716932043
2-octanone			NA	111-13-7	13.6442	1478298144	909721921	1023437165	1079676048	959712062	1559532093	3716932058	2573260641	2287342794
acetol	C01405		NA	116-09-6	13.8583	17951046	11046784	12427636	29820750	26507353	43074441	17828971	10971661	12343122
2-methylcyclohexanone			NA	583-60-8	13.9883	24876389	15308533	17222104	0	0	0	133623917	82230089	92508854
cis-2-(2-Pentenyl)furan	NA		NA	70424-13-4	14.0408	59658044	36712629	41301711	0	0	0	133623917	82230089	92508854
1-octen-3-one			NA	4312-99-6	14.0883	0	0	0	251650127	154861632	174219332	0	0	0
trans-2-(2-Pentenyl)furan	NA		NA	70424-14-5	14.0983	0	0	0	174219314	154861633	251650145	0	0	0
isoprocarb [bsi:iso]	C18418		NA	2631-40-5	14.1433	0	0	0	251650127	154861632	174219332	0	0	0
2,3-dimethylbutan-1-ol	NA		NA	19550-30-2	14.205	442280545	272172629	306194212	0	0	0	68705625	47565418	42280374
n-tridecane	C13834		NA	629-50-5	14.3533	425955716	262126581	294892407	192034308	170697182	277382913	21120133	14621616	12996994
2-heptenal, (z)-	NA		NA	57266-86-1	14.6691	0	0	0	405944516	249812026	281038525	37714961	33524393	54477146
2,5-dimethylpyrazine			NA	123-32-0	14.6999	57270507	35243375	39648801	281038507	249812026	405944534	290938337	179038963	201418837
4-methyl-1-pentanol	NA		NA	626-89-1	14.7049	205932162	126727470	142568408	0	0	0	275905408	191011421	169787932
3-ethylcyclopentanone	NA		NA	10264-55-8	14.7749	391476349	240908509	271022076	393476458	349756871	568354907	318652940	220605867	196094106
prenol	C01390		NA	556-82-1	14.8349	154250706	94923497	106788938	0	0	0	265700979	183946817	163508284
2,6-dimethylpyrazine			NA	108-50-9	14.8749	0	0	0	124296933	76490436	86051737	183946835	163508281	265700964
2-heptanol	NA		NA	543-49-7	14.9073	0	0	0	43185413	26575655	29897608	131128227	116558407	189407419
6-Octen-2-one, (Z)-	NA		NA	74810-53-0	14.959	38270009	23550761	26494610	40124489	35666232	57957620	175684845	108113737	121627958
2-ethyl pyrazine			NA	13925-00-3	14.9999	38270009	23550761	26494610	40124489	35666232	57957620	13017962	8011040	9012424
3-methyl-1-pentanol			NA	589-35-5	15.0482	90530076	55710802	62674656	145012675	128900175	209462776	137300372	84492523	95054092
3,4-dimethylcyclopent-2-en-1-one	NA		NA	30434-64-1	15.0849	0	0	0	209462758	128900175	145012693	0	0	0
methylheptenone	C07287		NA	110-93-0	15.1482	0	0	0	347682111	213958238	240703014	310333967	275852398	448260155
ethyl lactate	NA		NA	97-64-3	15.344	557627325	343155263	386049675	421752017	374890701	609197382	571653256	395759932	351786608
cyclopentenone	NA		NA	930-30-3	15.4506	58011812	35699563	40162012	26293401	23371932	37979381	72644398	44704231	50292264
1-hexanol	C00854	ko01120 Microbial metabolism in diverse environments; ko01220 Degradation of aromatic compounds; ko00930 Caprolactam degradation	NA	111-27-3	15.7881	2501373156	1539306544	1731719866	753158397	669474150	1087895486	2512258215	1739255672	1546005044
4-methylenecyclohexanone	NA		NA	29648-66-6	16.0447	0	0	0	0	0	0	41766787	37126016	60329783
bicyclo[3.2.0]heptan-2-one	NA		NA	29268-42-6	16.0497	46143232	28395821	31945303	0	0	0	0	0	0
Spiro[2.4]heptan-5-one	NA		NA	19740-31-9	16.0564	0	0	0	42251678	37557067	61030226	0	0	0
dimethyl trisulfide	C08372		NA	3658-80-8	16.1039	0	0	0	188092247	115749091	130217723	0	0	0
tridecane, 3-methyl-	NA		NA	6418-41-3	16.258	4988790	3070011	3453766	0	0	0	0	0	0
2-ethyl-6-methylpyrazine	NA		NA	13925-03-6	16.5005	0	0	0	0	0	0	14859737	13208638	21464045
methyl heptyl ketone			NA	821-55-6	16.628	68665905	42255928	47537923	49773083	44242760	71894477	147811157	90960698	102330789
po-methyltrithion	NA		NA	7332-32-3	16.663	68665905	42255928	47537923	0	0	0	0	0	0
nonanal	NA		NA	124-19-6	16.7472	0	0	0	42004235	25848776	29079869	4900501	4355984	7078481
3-octanol	C17144		NA	589-98-0	16.9546	398889706	245470574	276154400	176697281	157064269	255229430	209367735	144946879	128841672
2,3,5-trimethylpyrazine			NA	14667-55-1	17.0246	137094748	84365985	94911737	178843244	158971792	258329154	0	0	0
n-tetradecane	NA		NA	629-59-4	17.133	0	0	0	18198280	11198957	12598823	101414764	90146440	146487972
2-hexen-1-ol, (2z)-	NA		NA	928-94-9	17.1929	78052976	48032587	54036664	0	0	0	70933633	43651453	49107888
2-hexen-1-ol, (2e)-	NA		NA	928-95-0	17.1979	0	0	0	0	0	0	49107903	43651453	70933618
5-Ethylcyclopent-1-enecarboxaldehyde	NA		NA	36431-60-4	17.2196	0	0	0	142988041	87992656	98991736	0	0	0
1-octene			NA	111-66-0	17.4046	0	0	0	21935466	13498764	15186106	0	0	0
alpha-angelica lactone			NA	591-12-8	17.5562	65009209	40005655	45006364	70248465	62443100	101470029	0	0	0
2-octanol	C00756		NA	123-96-6	17.6595	6937685776	4269345079	4803013218	4573351111	4065201007	6605951628	7356090798	5092678230	4526825096
3-octene, (3z)-	NA		NA	14850-22-7	17.6696	6937685776	4269345079	4803013218	4578241350	4069547886	6613015307	0	0	0
4-octene, (4z)-	NA		NA	7642-15-1	17.6729	0	0	0	0	0	0	5093060479	4527164853	7356642894
2-heptylfuran	NA		NA	3777-71-7	17.8245	89281405	54942389	61810192	203253467	180669768	293588365	0	0	0
1,2-dichlorobenzene	NA		NA	95-50-1	17.8712	286381988	176235056	198264442	202678428	180158622	292757753	357005706	247157782	219695808
1,4-dichlorobenzene	C07092	ko01120 Microbial metabolism in diverse environments; ko01220 Degradation of aromatic compounds; ko00361 Chlorocyclohexane and chlorobenzene degradation	NA	106-46-7	17.8804	287212600	176746201	198839480	0	0	0	0	0	0
4-thiapentanal			NA	3268-49-3	18.1862	0	0	0	266701	164140	184653	13897330	12353165	20073901
acetic acid	C00033	ko01110 Biosynthesis of secondary metabolites; ko01120 Microbial metabolism in diverse environments; ko01200 Carbon metabolism; ko01220 Degradation of aromatic compounds; ko00010 Glycolysis / Gluconeogenesis; ko00620 Pyruvate metabolism; ko00630 Glyoxylate and dicarboxylate metabolism; ko00720 Carbon fixation pathways in prokaryotes; ko00680 Methane metabolism; ko00920 Sulfur metabolism; ko00430 …	Organic acids	64-19-7	18.2428	1804978746	1110756137	1249600658	1048311488	931832453	1514227729	1046410749	724438196	643945065
1-octen-3-ol	C14272		NA	3391-86-4	18.412	1028378581	632848344	711954391	0	0	0	0	0	0
3-furaldehyde	NA		NA	498-60-2	18.4128	0	0	0	1620332097	997127460	1121768389	0	0	0
furfural	C14279	ko01120 Microbial metabolism in diverse environments; ko00365 Furfural degradation	NA	35796	18.4161	0	0	0	0	0	0	469152353	417024297	677664491
1-heptanol			NA	111-70-6	18.5502	99889832	61470652	69154487	45034400	40030597	65049713	140519387	86473455	97282641
2,6-diethylpyrazine	NA		NA	13067-27-1	18.5878	0	0	0	65049695	40030597	45034418	0	0	0
5-methyl-2-furylmethylketone			NA	1193-79-9	19.131	0	0	0	138089	84994	95614	57509597	51119625	83069399
4-pentylphenol	NA		NA	14938-35-3	19.1769	62958777	38743849	43586834	105625769	93889592	152570579	83069414	51119625	57509582
2-ethyl-1-hexanol	C02498		NA	104-76-7	19.4393	491294616	302335134	340127030	463359186	411874852	669296626	49197244	34059616	30275216
2-acetylfuran			NA	1192-62-7	19.4943	525597929	323444865	363875477	487107634	432984583	703599939	574328617	397612105	353432984
n-pentadecane	NA		NA	629-62-9	19.7793	0	0	0	74484774	45836800	51566396	0	0	0
benzaldehyde	C00193		NA	100-52-7	19.9026	2200297134	1354028992	1523282620	1198550959	1065378650	1731240298	1257915624	870864648	774101912
2-hepten-1-ol, (z)-	NA		NA	55454-22-3	19.9201	2211338338	1360823579	1530926530	1206194870	1072173237	1742281503	1268956828	878508559	780896499
2-nonanol			NA	628-99-9	20.2442	0	0	0	0	0	0	0	0	0
clomiphene	C06917		NA	911-45-5	20.2826	0	0	0	0	0	0	2679839563	2382079595	3870879349
2-nonenal			NA	18829-56-6	20.4076	0	0	0	55248940	33999364	38249280	0	0	0
linalool	NA		NA	78-70-6	20.8508	16998304	10460481	11768045	0	0	0	0	0	0
propionic acid	C00163	ko01120 Microbial metabolism in diverse environments; ko01220 Degradation of aromatic compounds; ko00640 Propanoate metabolism; ko00760 Nicotinate and nicotinamide metabolism; ko00642 Ethylbenzene degradation	Organic acids	29102	20.9508	0	0	0	42796647	26336414	29628462	0	0	0
1-octanol	C00756		NA	111-87-5	21.1349	0	0	0	47420148	29181645	32829347	106219717	94417509	153428460
octyl formate	NA		NA	112-32-3	21.1408	131838879	81131604	91273058	0	0	0	0	0	0
5-methyl-2-furfural	C11115		NA	620-02-0	21.1825	131838879	81131604	91273058	69355696	61649527	100180473	153428475	94417509	106219702
nsc 250665	NA		NA	1185220	21.2441	41207937	25358717	28528560	20208349	17962996	29189861	0	0	0
delta-hexalactone			NA	823-22-3	21.2441	0	0	0	0	0	0	20214681	17968589	29198964
4-cyclopentene-1,3-dione	NA		NA	930-60-9	21.3941	12774832	7861421	8844103	75786207	67365537	109468990	35449525	21815078	24541967
isobutyric acid	C02632	ko01120 Microbial metabolism in diverse environments; ko01220 Degradation of aromatic compounds	NA	79-31-2	21.4658	574949672	353815169	398042069	178907429	159028845	258421866	324222789	224461916	199521705
2,3-butanediol	C00265		NA	513-85-9	21.4791	501150871	308400522	346950591	178447396	158619927	257757373	0	0	0
2,3-butanediol, (+)-	NA		NA	19132-06-0	21.4799	0	0	0	0	0	0	224461934	199521702	324222774
2-methylbenzofuran	NA		NA	4265-25-2	21.6841	0	0	0	0	0	0	87238340	77545174	126010916
2,2-bifuran	NA		NA	5905-00-0	21.7333	131791050	81102171	91239946	94200079	83733423	136066804	126010931	77545174	87238325
beta-cedrene	NA		NA	546-28-1	21.9024	36359477	22375049	25171934	0	0	0	0	0	0
gamma-valerolactone	NA		NA	108-29-2	22.0057	234790229	144486281	162547070	8125709	7222872	11737159	0	0	0
2-undecanone	C01875		NA	112-12-9	22.049	234790229	144486281	162547070	387448153	344398378	559647356	338703361	234486928	208432827
butyrolactone	C01770		NA	96-48-0	22.379	264532996	162789522	183138216	8452341	7513212	12208961	0	0	0
2-octen-1-ol, (2e)-	NA		NA	18409-17-1	22.414	274260151	168775464	189872401	134829415	119848388	194753623	276395640	191350813	170089614
ethyl 2-furoate	NA		NA	614-99-3	22.4356	274260151	168775464	189872401	134829415	119848388	194753623	276395640	191350813	170089614
2-octen-1-ol, (2z)-	NA		NA	26001-58-1	22.4623	343029729	211095204	237482108	0	0	0	0	0	0
2-cyclopenten-1-one, 3-ethyl-	NA		NA	5682-69-9	22.5406	0	0	0	713536952	439099679	493987135	0	0	0
2,4-heptadienal	NA		NA	881395	22.5423	571613922	351762400	395732704	0	0	0	484496266	335420477	298151537
phenylacetaldehyde	C00601	ko01120 Microbial metabolism in diverse environments; ko00360 Phenylalanine metabolism; ko00643 Styrene degradation	NA	122-78-1	22.7773	311331197	191588415	215536971	444951479	395512445	642707716	192896596	133543783	118705587
n-butyric acid	C00246	ko00650 Butanoate metabolism	Organic acids	107-92-6	22.9081	190400933	117169791	131816019	240629340	213892766	347575737	136613725	94578718	84069974
acetophenone	C07113	ko01120 Microbial metabolism in diverse environments; ko01220 Degradation of aromatic compounds; ko00642 Ethylbenzene degradation	NA	98-86-2	23.0106	68234763	41990609	47239439	44493266	39549589	64268075	136613725	84069971	94578721
furfuryl alcohol	NA		NA	98-00-0	23.3522	2870286073	1766329877	1987121116	1655991359	1471992339	2391987543	3776652165	2614605330	2324093629
cyclohexane, isothiocyanato-	NA		NA	1122-82-3	23.5297	10027427	6170710	6942053	14025497	12467128	20259075	819343741	504211519	567237963
1-nonanol	C14696		NA	143-08-8	23.5588	15302759	9417069	10594206	0	0	0	34335839	21129733	23770954
Epizonarene	NA		NA	41702-63-0	23.7388	0	0	0	33320727	20505079	23068210	6901768	6134888	9969200
isovaleric acid	C08262		NA	503-74-2	23.7855	0	0	0	0	0	0	26943279	23949565	38918050
beta-hydroxybutyric acid	C01089	ko00650 Butanoate metabolism	Organic acids	300-85-6	23.9321	0	0	0	0	0	0	0	0	0
2-methylbutanoic acid	C18319		NA	116-53-0	23.9805	0	0	0	118493277	72918956	82033821	26943279	23949565	38918050
2,4-nonadienal, (2e,4e)-	NA		NA	5910-87-2	24.3062	168778502	103863680	116846644	600871987	534108452	867926227	263301758	182285818	162031840
2(5h)-furanone, 3-methyl-	NA		NA	22122-36-7	24.4679	0	0	0	141556178	87111510	98000445	66219814	58862040	95650822
isobornyl acrylate	NA		NA	5888-33-5	24.4995	54948430	33814405	38041209	68593995	60972460	99080239	0	0	0
n-heptadecane	NA		NA	629-78-7	24.5479	93803086	57724962	64940586	131774388	117132809	190340807	156125912	96077470	108087158
methionol			NA	505-10-2	24.6704	14012738	8623209	9701114	0	0	0	2763434	1700561	1913135
5-methylfurfuryl alcohol	NA		NA	3857-25-8	24.7787	360715368	221978674	249726012	228541953	203148422	330116178	445547730	308456106	274183208
2-undecanol			NA	1653-30-1	24.952	29395542	18089550	20350748	46034560	40919628	66494388	46719633	28750529	32344349
naphthalene	C00829	ko01120 Microbial metabolism in diverse environments; ko01220 Degradation of aromatic compounds; ko00626 Naphthalene degradation; ko00980 Metabolism of xenobiotics by cytochrome P450	NA	91-20-3	24.9887	497953762	306433070	344737208	275578277	244958488	398057536	644321980	446069048	396505823
2(5h)-furanone	C17601		NA	497-23-4	25.2286	227447307	139967560	157463509	241579802	214737621	348948627	361259338	250102604	222313428
prolinal			NA	3760-54-1	25.3953	19901899	12247309	13778226	15033175	13362842	21714610	28157761	17327839	19493823
2,3,6-trichlorotoluene	NA		NA	2077-46-5	25.5869	36209050	22282478	25067792	26698504	23732023	38564529	52840860	32517438	36582122
4-phenylbutylamine	NA		NA	13214-66-9	26.1669	0	0	0	0	0	0	0	0	0
diethylene glycol mono-n-butyl ether	NA		NA	112-34-5	26.4768	6939444	4270413	4804219	3909335	3474984	5646842	5246362	3228517	3632085
2-trans-4-trans-decadienal	NA		NA	25152-84-5	26.726	0	0	0	40458789	24897732	28009945	24740415	21991463	35736135
2,4-decadienal, (2e,4z)-	NA		NA	25152-83-4	26.7318	35894750	22089063	24850200	0	0	0	0	0	0
1-phenylethanol, (s)-	NA		NA	1445-91-6	26.7535	0	0	0	40458789	24897732	28009945	0	0	0
acetic acid, 2-phenylethyl ester	C12303		NA	103-45-7	26.8042	27165303	16717096	18806737	0	0	0	0	0	0
2-tridecanone			NA	593-08-8	26.8434	27165303	16717096	18806737	19303151	17158376	27882354	18471089	11366810	12787665
1-phenyl-2-propanol	NA		NA	698-87-3	26.9768	0	0	0	0	0	0	5531579	4916942	7990039
3-methyl-1,2-cyclopentanedione			NA	765-70-8	27.0318	60544826	37258341	41915637	40725644	36200592	58825955	65102094	40062813	45070669
aminorex	NA		NA	2207-50-3	27.0634	0	0	0	0	0	0	55948520	49732001	80814510
Butyramide, 3-methyl-N-isobutyl-	NA		NA	0-00-0	27.1751	52733976	32451664	36508126	82734577	73541866	119505524	98603744	60679213	68264119
1-methylnaphthalene	C14082	ko01120 Microbial metabolism in diverse environments; ko01220 Degradation of aromatic compounds; ko00626 Naphthalene degradation	NA	90-12-0	27.4167	0	0	0	0	0	0	45069174	40061471	65099898
indene, 1-ethylidene-	NA		NA	2471-83-2	27.4267	61330670	37741937	42459683	31502839	28002543	45504124	0	0	0
dodecanoic acid, ethyl ester			NA	106-33-2	27.615	55707630	34281605	38566809	43592991	38749345	62967678	54792700	33718571	37933396
4-methoxyphenol			NA	150-76-5	27.6483	0	0	0	62967660	38749345	43593009	0	0	0
o-methoxyphenol	C01502	ko01120 Microbial metabolism in diverse environments; ko00627 Aminobenzoate degradation	NA	32994	27.6491	55707630	34281605	38566809	0	0	0	54792700	33718571	37933396
geranylacetone	C13297		NA	3796-70-1	27.7417	213502342	131386042	147809301	0	0	0	273152794	189105767	168094016
2-furyl pentyl ketone	C02088		NA	14360-50-0	27.9191	33811965	20807349	23408273	15859859	14097672	22908709	39542580	24333881	27375621
benzyl alcohol	C00556	ko01120 Microbial metabolism in diverse environments; ko01220 Degradation of aromatic compounds; ko00623 Toluene degradation	NA	100-51-6	28.0492	662912413	407946086	458939351	460408630	409252135	665034711	792557970	548693965	487727971
2(5h)-furanone, 4-methyl-	NA		NA	6124-79-4	28.0983	662912413	407946086	458939351	460408630	409252135	665034711	792557970	548693965	487727971
tetradecan-2-one			NA	2345-27-9	28.3391	37392821	23010953	25887326	0	0	0	0	0	0
dimethyl sulfone	C11142	ko00920 Sulfur metabolism	NA	67-71-0	28.3566	17853264	10986610	12359940	69930700	62160642	101011035	144598182	88983483	100106422
(2e,4e)-nona-2,4-dien-1-ol	NA		NA	64576-90-5	28.4549	280548523	172645231	194225889	77537905	68922602	111999220	574147822	397486939	353321726
aloxistatin [inn]	NA		NA	88321-09-9	28.7749	4374627479	2692078435	3028588243	0	0	0	0	0	0
2-phenylethanol	C05853	ko00360 Phenylalanine metabolism	NA	22258	28.7915	4434763302	2729085095	3070220736	2132904277	1895914932	3080861757	3285660932	2274688323	2021945178
styrene	C07083	ko01120 Microbial metabolism in diverse environments; ko00642 Ethylbenzene degradation; ko00643 Styrene degradation	NA	100-42-5	28.8149	4487078144	2761278844	3106438703	2128195978	1891729778	3074060881	0	0	0
atrazine	C06551	ko01120 Microbial metabolism in diverse environments; ko00791 Atrazine degradation	NA	1912-24-9	28.8149	0	0	0	0	0	0	2246727921	1997091469	3245273644
Butylated Hydroxytoluene	C14693		NA	128-37-0	28.9165	189080074	116356955	130901578	102263314	90900743	147713699	148322036	102684472	91275088
o-tolunitrile	NA		NA	529-19-1	28.9665	98025170	60323168	67863568	50236705	44654868	72564153	69300294	42646321	47977115
2,3-dihydro-1h-indene-4-carbaldehyde	NA		NA	51932-70-8	29.1332	7111774	4376462	4923524	3502211	3113096	5058774	0	0	0
quinoline	C06413		NA	91-22-5	29.2298	260949	160570	180645	119787	106497	173050	1378878	848526	954596
benzothiazole			NA	95-16-9	29.5681	31963878	19670065	22128827	26795117	23817901	38704082	48590079	29901573	33639274
1,5-dimethylnaphthalene	NA		NA	571-61-9	29.7131	0	0	0	0	0	0	3998312	3554038	5775320
6-bromoquinolin-2(1h)-one	NA		NA	1810-66-8	29.8164	0	0	0	0	0	0	4304599747	3826310869	6217755170
maltol	C11918		NA	118-71-8	29.8272	4462585001	2746206141	3089481912	4033573440	3585398633	5826272771	6217755185	4304599729	3826310872
2-butanoyl-5-methylfuran	NA		NA	90673-55-5	30.0347	442431695	272265645	306298854	382596953	340086200	552640068	280506135	194196540	172619149
biphenyl	C06588	ko01120 Microbial metabolism in diverse environments; ko01220 Degradation of aromatic compounds; ko00621 Dioxin degradation	NA	92-52-4	30.2522	4881585	3004038	3379547	8170376	7262576	11801679	3080576118	1895739136	2132706532
phenol	C00146	ko01120 Microbial metabolism in diverse environments; ko01220 Degradation of aromatic compounds; ko00350 Tyrosine metabolism; ko00362 Benzoate degradation; ko00627 Aminobenzoate degradation; ko00361 Chlorocyclohexane and chlorobenzene degradation	NA	108-95-2	30.5938	42990006	26455374	29762300	19121072	16996528	27619351	32588834	20054653	22561489
Hexanamide, N-isobutyl-	NA		NA	0-00-0	30.8363	69496656	42767159	48113058	78324662	69621941	113135647	112457426	69204556	77855129
nerolidol			NA	7212-44-4	31.5329	0	0	0	58140906	35779035	40251410	0	0	0
nerolidol trans-form	NA		NA	40716-66-3	31.5329	0	0	0	0	0	0	38838494	34523089	56100027
2-propen-1-one, 1-(4-morpholinyl)-	NA		NA	1175324	31.707	14711139	9052995	10184623	7151602	6356999	10330115	11443467	7042120	7922389
ethyl myristate			NA	124-06-1	31.7662	30474812	18753717	21097935	50213709	44634428	72530937	21660318	13329413	14995593
5-methyl-2-phenyl-2-hexenal			NA	21834-92-4	32.0328	2021235	1243823	1399305	0	0	0	0	0	0
acenaphthene	NA		NA	83-32-9	33.0644	0	0	0	22353219	13755843	15475319	12054299	10714916	17411746
2-vinylnaphthalene	NA		NA	827-54-3	33.0727	13755386	8464839	9522948	0	0	0	0	0	0
quinoline, 2,4-dimethyl-	NA		NA	1198-37-4	33.1786	0	0	0	37232015	22912025	25776024	14231332	12650056	20556348
beta-acorenol	NA		NA	28400-11-5	33.211	0	0	0	36656301	22557740	25377453	0	0	0
guaiene	NA		NA	88-84-6	33.436	0	0	0	22476057	13831436	15560361	0	0	0
ethyl pentadecanoate	NA		NA	41114-00-5	33.711	28623005	17614143	19815915	29456769	26183814	42548690	24527706	15093959	16980708
5-hydroxy-2,4-decadienoic acid delta-lactone			NA	27593-23-3	33.9459	37686014	23191378	26090304	771329385	685626140	1114142469	404736298	249068479	280202041
acenaphthylene	NA		NA	208-96-8	34.0342	10327159	6355161	7149560	48781387	43361253	70462027	33599068	20676336	23260882
caprolactam	NA		NA	105-60-2	34.0509	5410323	3329416	3745597	36741358	32659004	53070874	15580498	9587985	10786487
acorenone b	NA		NA	21653-33-8	34.1884	40403653	24863773	27971748	56220202	49973533	81206982	0	0	0
dibenzofuran	C07729	ko01120 Microbial metabolism in diverse environments; ko01220 Degradation of aromatic compounds; ko00621 Dioxin degradation	NA	132-64-9	35.2824	3753680	2309943	2598690	3170373	2818129	4579452	5952825	3663263	4121175
2,3-dihydro-3,5-dihydroxy-6-methyl-4h-pyran-4-one	NA		NA	28564-83-2	35.4641	39554843	24341428	27384110	29199454	25955090	42177015	24771183	15243791	17149269
ethyl palmitate			NA	628-97-7	35.5791	226522985	139398746	156823593	191228858	169981227	276219486	197916494	137019097	121794755
1,3,6,10-cyclotetradecatetraene, 3,7,11-trimethyl-14-(1-methylethyl)-, (s-(e,z,e,e))-	NA		NA	1898-13-1	35.8257	0	0	0	9775983	6016005	6768002	3311353	2943408	4783045
2,4-di-tert-butylphenol			NA	96-76-4	36.4206	12958942	7974720	8971564	11411378	10143467	16483126	15134120	9313291	10477456
phthalide	C09921		NA	87-41-2	36.8589	10721137	6597609	7422314	0	0	0	4996472	3074738	3459084
farnesyl acetone, (5e,9e)-	NA		NA	1117-52-8	37.5355	1611570	991721	1115692	0	0	0	0	0	0
ethyl oleate [nf]	NA		NA	111-62-6	39.3936	39385184	24237022	27266654	32265682	28680626	46606009	38556327	23726957	26692830
ethyl elaidate	NA		NA	6114-18-7	39.3952	0	0	0	46605991	28680626	32265700	0	0	0
ethyl octadec-9-enoate	NA		NA	6512-99-8	39.4069	39385184	24237022	27266654	0	0	0	0	0	0
n-[(benzyloxy)carbonyl]glycylglycylnorleucine	NA		NA	63623-60-9	43.8147	0	0	0	0	0	0	358662494	318811089	518068028
2,6-di-tert-butylhydroquinone	NA		NA	2444-28-2	43.8672	0	0	0	0	0	0	600955077	534182274	868046203
palmitic acid	C00249	ko01212 Fatty acid metabolism; ko00061 Fatty acid biosynthesis; ko00062 Fatty acid elongation; ko00071 Fatty acid degradation; ko00073 Cutin, suberine and wax biosynthesis; ko01040 Biosynthesis of unsaturated fatty acids	Lipids	21096	44.808	33275523	20477231	23036889	0	0	0	46374530	28538158	32105432
